# Supplementary material for: The Structural Evolution and Mechanical Properties of Semi-Aromatic Polyamide 12T after Stretching
Source: Polymers (Basel). 2022 Nov 8;14(22):4805. doi: 10.3390/polym14224805 (PMC9693562; doi:10.3390/polym14224805)
Supplement: Supplementary file 1 [file polymers-14-04805-s001.zip]

Archive with 1 entries (1 files):
- polymers-1983229-supplementary.pdf
